# Supplementary material for: Co-Inhibition of tGLI1 and GP130 Using FDA-Approved Ketoconazole and Bazedoxifene Is Synergistic Against the Growth and Metastasis of HER2-Enriched and Triple-Negative Breast Cancers
Source: Cells. 2024 Dec 17;13(24):2087. doi: 10.3390/cells13242087 (PMC11674475; doi:10.3390/cells13242087)
Supplement: Supplementary file 1 [file cells-13-02087-s001.zip]

Archive with 1 entries (1 files):
- cells-3333392-supplementary.pdf
